# Supplementary material for: The Distinction of Chemical Profiles of Mountainous Forest Cultivated Ginseng and Garden Ginseng Based on Calcium Oxalate Crystals, Organic Acids, and Ginsenosides
Source: Foods. 2025 Aug 30;14(17):3073. doi: 10.3390/foods14173073 (PMC12427741; doi:10.3390/foods14173073)
Supplement: Supplementary file 1 [file foods-14-03073-s001.zip]

Archive with 1 entries (1 files):
- foods-3834608-supplementary.pdf
